# Supplementary material for: Effects of Nanopillar Size and Spacing on Mechanical Perturbation and Bactericidal Killing Efficiency
Source: Nanomaterials (Basel). 2021 Sep 22;11(10):2472. doi: 10.3390/nano11102472 (PMC8540829; doi:10.3390/nano11102472)
Supplement: Supplementary file 1 [file nanomaterials-11-02472-s001.zip]

Archive with 1 entries (1 files):
- nanomaterials-1393267-supplementary.pdf
